# Supplementary material for: Cone Beam Computed Tomography (CBCT) Prevalence and Morphometry of Foramen Vesalius: A Systematic Review, Meta-Analysis, and Update of the Literature
Source: J Clin Med. 2026 Mar 13;15(6):2195. doi: 10.3390/jcm15062195 (PMC13027068; doi:10.3390/jcm15062195)
Supplement: Supplementary file 1 [file jcm-15-02195-s001.zip]

Archive with 1 entries (1 files):
- jcm-4156209-supplementary.pdf
